# Supplementary material for: Which Factors Affect the Success or Failure of Eradication Campaigns against Alien Species?
Source: PLoS One. 2012 Oct 26;7(10):e48157. doi: 10.1371/journal.pone.0048157 (PMC3482215; doi:10.1371/journal.pone.0048157)
Supplement: Table S1 — List of eradication campaigns. (XLS) [file pone.0048157.s001.xls]

## Sheet: 173 final
	Table S1: List of 173 successful (1) or failed (0) eradication campaigns against 91 invertebrate animals (A), 20 bacteria (B), 16 fungi (F), 27 plants (P) and 19 viroids/viruses (V). * denotes campaigns still ongoing as of December 2009.
Idevent	World region	Country	Species name	Kingdom	Outcome	Start and end of campaign
1022	Americas	Argentina	Ceratitis capitata	A	0	1986-1994
1038	Americas	Brazil	Cydia pomonella	A	0*	1998-ongoing
1153	Americas	Canada	Anoplophora glabripennis	A	0*	2003-ongoing
1034	Americas	Canada	Cydia pomonella	A	0	1994-1998
1054	Americas	Canada	Lymantria dispar	A	0*	2008-ongoing
1156	Americas	Canada	Potyvirus Plum pox virus	V	0*	2000-ongoing
1167	Americas	Canada	Puccinia horiana	F	1	2007
1113	Americas	Canada	Tetropium fuscum	A	0	2000-2006
1030	Americas	Chile	Ceratitis capitata	A	1	2005
1033	Americas	Chile	Ceratitis capitata	A	1	2005
1032	Americas	Chile	Ceratitis capitata	A	1	2005-2006
1186	Americas	Cook Islands	Bactrocera tryoni	A	1	2001-2003
1187	Americas	Cook Islands	Orchidophilus aterrimus	A	0	2000-2004
1082	Americas	Galapagos	Citharexylum gentryi	P	1	2000
1080	Americas	Galapagos	Pueraria phaseoloides	P	1	1996-1997
1129	Americas	Galapagos	Rubus adenotrichos	P	1	1999-2002
1081	Americas	Galapagos	Rubus glaucus	P	1	2000
1128	Americas	Galapagos	Rubus megalococcus	P	1	2000-2005
1075	Americas	Hawaii, USA	Cenchrus echinatus	P	0	1991-2000
1127	Americas	Hawaii, USA	Miconia calvescens	P	0*	1991-ongoing
1078	Americas	Hawaii, USA	Rhizophora mangle	P	1	1985-2000
1194	Americas	USA	Aleurocanthus woglumi	A	0	1976-1979
1193	Americas	USA	Aleurocanthus woglumi	A	1	1934-1938
1088	Americas	USA	Ammophila arenaria	P	1	1992-1997
1062	Americas	USA	Anoplophora glabripennis	A	1	1998-2008
1060	Americas	USA	Anoplophora glabripennis	A	0*	1996-ongoing
1061	Americas	USA	Anoplophora glabripennis	A	0*	2002-ongoing
1050	Americas	USA	Anthonomus grandis	A	0	1978-1983
1052	Americas	USA	Anthonomus grandis	A	1	1983-1991
1051	Americas	USA	Anthonomus grandis	A	1	1985-2000
1053	Americas	USA	Anthonomus grandis	A	0*	1997-ongoing
1197	Americas	USA	Bactrocera dorsalis	A	1	1974-1975
1157	Americas	USA	Ceratocystis ulmi	F	0	1933-1941
1207	Americas	USA	Epilachna varivestis	A	1	1947-1956
1089	Americas	USA	Lepidium latifolium	P	0	1998-2000
1040	Americas	USA	Lymantria dispar	A	0	2003-2008
1042	Americas	USA	Lymantria dispar	A	1	1993-1997
1041	Americas	USA	Lymantria dispar	A	0*	2005-ongoing
1149	Americas	USA	Oulema melanapus	A	0	1962-1969
1204	Americas	USA	Parlatoria blanchardi	A	0	1914-1927
1203	Americas	USA	Parlatoria blanchardi	A	1	1914-1919
1205	Americas	USA	Parlatoria blanchardi	A	1	1927-1936
1048	Americas	USA	Pectinophora gossypiella	A	0*	2001-ongoing
1047	Americas	USA	Pectinophora gossypiella	A	0*	2002-ongoing
1049	Americas	USA	Pectinophora gossypiella	A	0*	2006-ongoing
1191	Americas	USA	Popillia japonica	A	0	1954-1958
1190	Americas	USA	Popillia japonica	A	1	1934-1938
1192	Americas	USA	Popillia japonica	A	1	1961-1964
1219	Americas	USA	Potyvirus Plum pox virus	V	0*	2000-ongoing
1161	Americas	USA	Ralstonia solanacearum	B	1	2003
1087	Americas	USA	Tamarisk ramosissima	P	1	1986-1992
1020	Americas	USA	Xanthomonas citri pv. citri	B	0	1986-2007
1198	Americas	USA	Xanthomonas citri pv. citri	B	1	1914-1943
1119	Australasia	Australia	Bactrocera papayae	A	1	1995-1999
1023	Australasia	Australia	Bactrocera tryoni	A	1	1989-1990
1091	Australasia	Australia	Bassia scoparia	P	1	1993-2004
1174	Australasia	Australia	Bursaphelenchus hunanensis	A	1	2000-2003
1074	Australasia	Australia	Cenchrus ciliaris	P	0	1999-2000
1188	Australasia	Australia	Ceratitis capitata	A	1	1980-1984
1126	Australasia	Australia	Chromolaena odorata	P	0	1994-1999
1177	Australasia	Australia	Erwinia amylovora	B	1	1997-1999
1103	Australasia	Australia	Eupatorium serotinum	P	1	1962-1980
1102	Australasia	Australia	Helenium amarum	P	0	1953-2008
1175	Australasia	Australia	Mycosphaerella fijiensis	F	1	2001-2003
1125	Australasia	Australia	Orobanche ramosa	P	0*	1992-ongoing
1216	Australasia	Australia	Venturia inaequalis	F	1	1936-1943
1217	Australasia	Australia	Venturia inaequalis	F	1	1947-1948
1114	Australasia	Australia	Xanthomonas citri pv. citri	B	1	2004-2009
1196	Australasia	Guam Island, USA	Bactrocera dorsalis	A	1	1963-1965
1024	Australasia	Japan	Bactrocera cucurbitae	A	1	1972-1993
1208	Australasia	Japan	Cylas formicarius	A	1	1995-1998
1201	Australasia	Mariana Islands, USA	Bactrocera cucurbitae	A	1	1962-1963
1195	Australasia	Mariana Islands, USA	Bactrocera dorsalis	A	1	1960-1963
1199	Australasia	Mariana Islands, USA	Bactrocera dorsalis	A	1	1964-1965
1200	Australasia	Mariana Islands, USA	Bactrocera dorsalis	A	1	1964-1965
1069	Australasia	New Zealand	Ageratina adenophora	P	0	1994-2002
1070	Australasia	New Zealand	Ageratina riparia	P	0	1994-2002
1071	Australasia	New Zealand	Araujia sericifera	P	0	1994-2002
1173	Australasia	New Zealand	Bryobia lagodechiana	A	0	1988-1996
1224	Australasia	New Zealand	Ceratophyllum demersum	P	1	2002-2009
1073	Australasia	New Zealand	Cortaderia jubata	P	0	1994-2002
1072	Australasia	New Zealand	Cortaderia selloana	P	0	1994-2002
1209	Australasia	New Zealand	Hyphantria cunea	A	1	2003-2006
1045	Australasia	New Zealand	Lymantria dispar	A	1	2003-2005
1018	Australasia	New Zealand	Orgyia thyellina	A	1	1996-1998
1189	Australasia	New Zealand	Peltoschema suturalis	A	1	2000-2001
1029	Australasia	New Zealand	Teia anartoides	A	0	1999-2006
1169	Australasia	New Zealand	Uraba lugens	A	0	1997-1998
1168	Australasia	New Zealand	Ustilago maydis	F	1	2006-2007
1036	Europe	Austria	Anoplophora glabripennis	A	0*	2001-ongoing
1202	Europe	Austria	Mycosphaerella dearnessii	F	0	1996-2004
1162	Europe	Austria	Xanthomonas axonopodis	B	1	2007-2009
1223	Europe	Bulgaria	Bemisia tabaci	A	1	2001
1123	Europe	Cyprus	Rhynchophorus ferrugineus	A	0*	2006-ongoing
1077	Europe	Czech Republic	Heracleum mantegazzianum	P	0*	1992-ongoing
1140	Europe	Finland	Bemisia tabaci	A	1	2000-2007
1214	Europe	Finland	Frankliniella occidentalis	A	0	1987-1990
1067	Europe	Finland	Glomorella acutata	F	0	2000-2007
1142	Europe	Finland	Impatiens necrotic spot virus	V	1	1997-2001
1139	Europe	Finland	Leptinotarsa decemlineata	A	1	1998-2004
1183	Europe	Finland	Liriomyza huidobrensis	A	1	1997-2002
1093	Europe	Finland	Liriomyza trifolii	A	1	1980-1982
1215	Europe	Finland	Tospovirus Tomato spotted wilt virus	V	1	1989-1989
1141	Europe	Finland	Tospovirus Tomato spotted wilt virus	V	1	1997-2001
1028	Europe	France	Anoplophora chinensis	A	1	2003-2006
1025	Europe	France	Anoplophora glabripennis	A	0*	2003-ongoing
1026	Europe	France	Anoplophora glabripennis	A	0*	2004-ongoing
1158	Europe	France	Anoplophora glabripennis	A	0*	2008-ongoing
1107	Europe	France	Cryphonectria parasitica	F	0*	1997-ongoing
1058	Europe	France	Diabrotica virgifera	A	0*	2002-ongoing
1109	Europe	France	Giberella circinata	F	1	2005
1108	Europe	France	Mycosphaerella dearnessii	F	0	1993-1997
1056	Europe	France	Opogona sacchari	A	1	1980
1057	Europe	France	Opogona sacchari	A	0*	2002-ongoing
1172	Europe	Germany	Anoplophora chinensis	A	1	2007-2009
1063	Europe	Germany	Anoplophora glabripennis	A	0*	2004-ongoing
1031	Europe	Germany	Anoplophora glabripennis	A	0*	2005-ongoing
1147	Europe	Germany	Diabrotica virgifera	A	0*	2007-ongoing
1155	Europe	Germany	Diabrotica virgifera	A	0*	2007-ongoing
1160	Europe	Germany	Ralstonia solanacearum	B	1	2000-2003
1159	Europe	Germany	Saperda candida	A	0*	2008-ongoing
1019	Europe	Germany	Xanthomonas axonopodis pv. poinsetticola	B	1	2007
1180	Europe	Greece	Citrus Tristeza virus	V	1	2000-2001
1181	Europe	Greece	Citrus Tristeza virus	V	0*	2001-ongoing
1164	Europe	Ireland	Ralstonia solanacearum	B	0	2007-2008
1012	Europe	Italy	Anoplophora chinensis	A	0*	2001-ongoing
1064	Europe	Italy	Anoplophora glabripennis	A	0*	2007-ongoing
1124	Europe	Italy	Aphelenchoides besseyi	A	0*	1997-ongoing
1136	Europe	Italy	Diabrotica virgifera	A	0*	1999-ongoing
1118	Europe	Italy	Potyvirus Plum pox virus	V	0*	1989-ongoing
1122	Europe	Italy	Ralstonia solanacearum	B	1	1995-2000
1095	Europe	Italy	Seiridium cardinale	F	0*	1976-ongoing
1112	Europe	Netherlands	Anoplophora chinensis	A	0*	2007-ongoing
1184	Europe	Netherlands	Clavibacter michiganensis subsp. Michiganensis	B	1	2007-2008
1185	Europe	Netherlands	Clavibacter michiganensis subsp. Michiganensis	B	1	2007-2008
1182	Europe	Netherlands	Potyvirus Plum pox virus	V	0	1965-2005
1178	Europe	Netherlands	Potyvirus Plum pox virus	V	0	1996-2005
1120	Europe	Netherlands	Ralstonia solanacearum	B	0*	1995-ongoing
1111	Europe	Netherlands	Spodoptora litura	A	1	2009
1110	Europe	Netherlands	Tomato yellow leaf curl virus	V	1	2007-2008
1176	Europe	Norway	Erwinia amylovora	B	0*	1986-ongoing
1179	Europe	Poland	Potyvirus Plum pox virus	V	0*	1998-ongoing
1171	Europe	Portugal	Bursaphelenchus xylophilus	A	0*	1999-ongoing
1146	Europe	Slovenia	Cryphonectria parasitica	F	0	1951-1969
1059	Europe	Slovenia	Erwinia amylovora	B	0*	2001-ongoing
1133	Europe	Slovenia	Eutypella parasitica	F	0*	2005-ongoing
1094	Europe	Sweden	Leptinotarsa decemlineata	A	1	1972-1978
1212	Europe	Sweden	Ralstonia solanacearum	B	1	1972-1983
1213	Europe	Sweden	Ralstonia solanacearum	B	1	1972-1983
1220	Europe	Switzerland	Diabrotica virgifera	A	1	2004-2005
1092	Europe	Switzerland	Diaspidiotus perniciosus	A	1	1991-1996
1206	Europe	Switzerland	Erwinia amylovora	B	0	1989-2003
1039	Europe	Switzerland	Frankliniella occidentalis	A	1	2003-2004
1035	Europe	Switzerland	Ludwigia uruguayensis	P	1	2002-2006
1037	Europe	Switzerland	Lysichiton americanus	P	0	2003-2008
1210	Europe	Switzerland	Potyvirus Plum pox virus	V	1	1967-1979
1211	Europe	Switzerland	Potyvirus Plum pox virus	V	0*	2004-ongoing
1008	Europe	UK	Anoplophora chinensis	A	1	2005-2005
1143	Europe	UK	Beet necrotic yellow vein virus	V	0	1987-2002
1138	Europe	UK	Bemisia tabaci	A	0	1987-2009
1015	Europe	UK	Chrysanthemum stem necrosis virus	V	1	2002-2002
1218	Europe	UK	Clavibacter michiganensis subsp. sepedonicus	B	1	2003-2004
1013	Europe	UK	Columnea latent virus	V	1	2007
1096	Europe	UK	Crassula helmsii	P	1	1989-1992
1137	Europe	UK	Diabrotica virgifera	A	0	2003-2008
1148	Europe	UK	Glomerella acutata	F	0	1984-1988
1004	Europe	UK	Leptinotarsa decemlineata	A	1	1976-1977
1014	Europe	UK	Potato spindle tuber viroid	V	1	2003
1121	Europe	UK	Potyvirus Plum pox virus	V	0	1966-1970
1135	Europe	UK	Puccinia horiana	F	0	1963-1989
1002	Europe	UK	Stephanitis takeyai	A	0	1998-2003
1001	Europe	UK	Thrips palmi	A	1	2000-2001
1134	Europe	UK	Xanthomonas axonopodis pv. poinsetticola	B	1	2006-2008
